# Supplementary material for: miR-329– and miR-495–mediated Prr7 down-regulation is required for homeostatic synaptic depression in rat hippocampal neurons
Source: Life Sci Alliance. 2022 Sep 23;5(12):e202201520. doi: 10.26508/lsa.202201520 (PMC9510147; doi:10.26508/lsa.202201520)
Supplement: Supplementary file 9 [file LSA-2022-01520_SdataF5.1.xlsx]

## Sheet: 5A
		Ctr shRNA			Prr7 shRNA
		Rep1	Rep2	Rep3	Rep1	Rep2	Rep3
	SPAR/Tubulin mean optical density	0.357451	0.46989	0.417704	0.303922	0.347662	0.306223

## Sheet: 5B
	Ctr shRNA			Prr7 shRNA
	Rep1	Rep2	Rep3	Rep1	Rep2	Rep3
EtOH	702.665	810.364	618.058	604.569	661.952	344.83
PTX	507.994	660.944	462.131	499.701	658.192	391.821
	4.3.20
	Mock	PTM	665.137	877.594	838.192	748.268	723.389	627.955	535.987	698.759	608.703	702.665			Mock	PTM	1	1	1
	PTX	PTM	623.105	617.023	652.059	561.211	523.78	322.781	255.999			507.994	0.722953		PTX	PTM	0.722953	0.815615	0.747715
	Mock	Prr7kd	589.667	596.265	554.101	562.792	714.675	595.13	619.353			604.569	0.860394		Mock	Prr7kd	0.860394	0.816858	0.557925
	PTX	Prr7kd	504.432	416.605	573.536	573.942	501.226	504.017	418.888	537.68	466.984	499.701	0.711151		PTX	Prr7kd	0.711151	0.812218	0.633955
	15.7.20
	Mock	PTM	776.91	869.863	607.463	826.715	733.306	739.567	1194.22	734.869		810.364
	PTX	PTM	557.746	822.247	505.041	877.417	569.945	541.555	752.66			660.944	0.815615
	Mock	Prr7sh	726.827	683.437	878.579	478.948	648.508	515.651	643.359	720.308		661.952	0.816858
	PTX	Prr7sh	772.138	524.75	688.481	704.13	705.926	585.894	638.878	645.338		658.192	0.812218
	22.7.20
	Mock	PTM	697.943	704.338	735.492	443.534	640.785	620.033	611.43	490.907		618.058
	PTX	PTM	451.377	380.833	479.251	533.735	469.256	516.613	534.384	331.602		462.131	0.747715
	Mock	Prr7sh	342.201	409.36	368.954	364.412	214.704	363.933	406.242	288.834		344.83	0.557925
	PTX	Prr7sh	231.66	251.038	396.946	391.925	509.661	321.742	551.105	480.488		391.821	0.633955

## Sheet: 5C
	Ctr shRNA			Prr7 shRNA
	Rep1	Rep2	Rep3	Rep1	Rep2	Rep3
18h DMSO	357.104	565.633	449.296	231.14	430.073	357.993
18h Roscovitine	297.823	382.398	366.169	279.93	457.473	471.036
	Rep1-- 10-11-21	PTM													Prr7sh
	DMSO	317.769	337.704	391.362	386.055	285.258	548.25	375.028	344.55	352.063	295.56	294.544		357.104	199.071	178.189	205.522	537.751	199.431	222.151	200.814	243.921	183.585	126.429	245.68	231.14
	Ros	388.017	264.848	312.12	323.331	225.947	309.351	341.357	236.872	369.487	267.993	236.726		297.823	173.071	228.859	344.097	262.103	481.448	290.317	130.165	279.679	229.593	379.965		279.93
	Rep2-- 07-12-21	PTM													Prr7sh
	DMSO	687.8	456.593	464.591	541.877	527.774	380.358	457.111	484.249	706.63	565.58	902.786	612.239	565.633	566.163	400.586	391.74	448.549	437.068	435.295	373.447	392.977	452.283	371.698	460.998	430.073
	Ros	559.637	400.609	471.177	370.188	370.381	356.026	471.932	305.592	190.163	372.598	338.077		382.398	351.28	378.725	410.084	487.296	462.113	621.092	466.884	512.624	480.335	401.921	459.848	457.473
	Rep3-- 14-12-21	PTM													Prr7sh
	DMSO	339.426	441.058	458.251	385.928	446.226	431.262	587.215	505.004					449.296	358.283	219.28	392.211	370.975	330.109	334.177	485.093	373.812				357.992
	Ros	499.627	352.541	402.635	368.077	310.274	329.986	345.472	339.146	347.763				366.169	392.034	695.555	517.093	411.08	407.635	438.605	524.353	381.933				471.036

## Sheet: 5D
		Ctr shRNA			Prr7 shRNA
		Rep1	Rep2	Rep3	Rep1	Rep2	Rep3
	18h DMSO	1.09971	1.24813	1.20244	0.704708	0.754793	0.872539
	18h Roscovitine	1.069	1.11999	1.02446	0.963781	0.908034	1.07885
	Rep1
	Ctrsh DMSO
		Length		Spines						Ctrsh DMSO	Ctrsh Ros	Prr7sh DMSO	Prr7sh Ros
	1	88.602	172.586	179	1.03716	0.994217				0.994217	0.892011	0.488041	1.21348
		83.984								1.31601	0.900497	0.62574	1.07666
		119.524	148.223	141	0.951269					1.09727	0.866591	1.06516	0.880006
		28.699								1.19456	1.00916	0.744112	0.784052
	2	113.891	220.904	279	1.26299	1.31601				1.18115	1.26134	0.773549	1.05615
		107.013								1.00133	1.08723	0.78658	1.00801
		176.135	260.77	357	1.36902					0.988296	1.31322	0.841871	0.756049
		84.635								1.0815	0.984778	0.625559	0.993637
	3	74.206	133.632	161	1.2048	1.09727				1.36233	1.13246	0.598869	0.927559
		59.426								1.00128	1.05348	0.481498	0.942206
		94.297	218.24	216	0.989736					0.878903	1.25818	0.720806
		123.943								1.09971	1.069	0.704708	0.963781
	4	70.952	144.495	176	1.21804	1.19456
		73.543
		53.892	134.064	157	1.17108
		80.172
	5	102.931	168.481	200	1.18708	1.18115
		65.55
		89.167	190.603	224	1.17522
		101.436
	6	179.109	332.591	362	1.08842	1.00133
		153.482
		88.396	231.886	212	0.914242
		143.49
	7	123.487	197.165	196	0.994091	0.988296
		73.678
		70.57	118.066	116	0.982501
		47.496
	8	90.038	160.811	168	1.0447	1.0815
		70.773
		94.593	180.633	202	1.11829
		86.04
	9	128.824	162.782	222	1.36379	1.36233
		33.958
		113.093	179.297	244	1.36087
		66.204
	10	129.783	186.749	177	0.947796	1.00128
		56.966
		84.353	139.368	147	1.05476
		55.015
	11	104.446	153.605	139	0.904918	0.878903
		49.159
		88.167	185.253	158	0.852888
		97.086
	Ctrsh Ros
	1	73.488	221.091	182	0.82319	0.892011
		147.603
		141.477	176.93	170	0.960832
		35.453
	2	132.875	248.676	265	1.06564	0.900497
		115.801
		109.561	208.064	153	0.735351
		98.503
	3	151.977	319.617	229	0.716483	0.866591
		167.64
		112.201	150.487	153	1.0167
		38.286
	4	153.031	253.253	255	1.0069	1.00916
		100.222
		171.207	362.858	367	1.01141
		191.651
	5	93.145	125.744	166	1.32014	1.26134
		32.599
		178.218	268.597	323	1.20255
		90.379
	6	88.728	161.465	178	1.10241	1.08723
		72.737
		108.546	191.221	205	1.07206
		82.675
	7	91.337	161.167	228	1.41468	1.31322
		69.83
		84.789	176.603	214	1.21176
		91.814
	8	101.906	202.022	207	1.02464	0.984778
		100.116
		158.825	276.215	261	0.944916
		117.39
	9	163.444	347.69	393	1.13032	1.13246
		184.246
		132.807	185.967	211	1.13461
		53.16
	10	94.441	191.45	179	0.93497	1.05348
		97.009
		145.975	213.311	250	1.172
		67.336
	11	82.052	162.096	208	1.28319	1.25818
		80.044
		103.63	172.725	213	1.23317
		69.095
	Prr7sh DMSO
	1	86.436	155.927	71	0.455341	0.488041
		69.491
		84.956	184.353	96	0.52074
		99.397
	2	163.977	325.341	203	0.623961	0.62574
		161.364
		118.366	157.764	99	0.62752
		39.398
	3	123.15	165.089	159	0.963117	1.06516
		41.939
		79.44	109.664	128	1.1672
		30.224
	4	117.2	174.176	150	0.861198	0.744112
		56.976
		70.421	159.483	100	0.627026
		89.062
	5	87.38	189.178	146	0.77176	0.773549
		101.798
		84.051	154.771	120	0.775339
		70.72
	6	123.188	198.819	141	0.709188	0.78658
		75.631
		125.912	210.655	182	0.863972
		84.743
	7	98.26	201.265	179	0.889375	0.841871
		103.005
		81.234	195.124	155	0.794367
		113.89
	8	113.154	182.853	116	0.634389	0.625559
		69.699
		101.119	186.468	115	0.616728
		85.349
	9	120.764	215.365	145	0.673276	0.598869
		94.601
		145.809	236.433	124	0.524461
		90.624
	10	151.894	221.505	124	0.559807	0.481498
		69.611
		73.539	143.853	58	0.403189
		70.314
	11	118.762	200.244	124	0.619245	0.720806
		81.482
		115.895	161.728	133	0.822368
		45.833
	Prr7sh Ros
	1	105.96	242.488	330	1.36089	1.21348
		136.528
		156.4	253.268	270	1.06606
		96.868
	2	122.254	202.146	224	1.10811	1.07666
		79.892
		146.579	179.868	188	1.04521
		33.289
	3	136.513	232.261	242	1.04193	0.880006
		95.748
		136.172	160.149	115	0.718081
		23.977
	4	102.557	165.939	126	0.759315	0.784052
		63.382
		69.868	97.677	79	0.808788
		27.809
	5	108.004	229.295	234	1.02052	1.05615
		121.291
		89.756	123.651	135	1.09178
		33.895
	6	157.185	230.343	246	1.06797	1.00801
		73.158
		142.499	221.509	210	0.948043
		79.01
	7	150.098	270.577	243	0.898081	0.756049
		120.479
		87.423	149.833	92	0.614017
		62.41
	8	108.841	153.705	179	1.16457	0.993637
		44.864
		122.891	207.851	171	0.822705
		84.96
	9	87.915	142.959	107	0.748466	0.927559
		55.044
		91.046	229.521	254	1.10665
		138.475
	10	136.207	279.176	249	0.89191	0.942206
		142.969
		160.537	183.375	182	0.992502
		22.838
	Rep2
	DMSO Ctrsh								DMSO Ctrsh	DMSO Prr7sh	Ros Ctrsh	Ros Prr7sh
	1	143.919							0.88648	0.991804	1.11658	0.721928
		109.885	253.804	193	0.760429	0.88648			1.54271	0.697401	1.09701	0.857294
		104.879							1.51678	0.724208	1.10043	0.901055
		102.522	207.401	210	1.01253				1.47291	0.879415	1.19057	0.877809
	2	135.107							1.34086	0.936065	1.14734	1.05058
		138.42	273.527	453	1.65614	1.54271			1.57439	0.860051	1.30315	1.19399
		87.795							0.957034	0.699236	1.40061	0.521923
		52.835	140.63	201	1.42928				1.18427	0.591172	1.1614	0.610925
	3	149.585							1.00499	0.572605	1.01168	0.855744
		126.344	275.929	433	1.56924	1.51678			1.2432	0.739022	0.664612	0.958456
		154.292							0.86727	0.61174	1.12653	1.23975
		129.117	283.409	415	1.46431				1.38672			1.10696
	4	133.445							1.24813	0.754793	1.11999	0.908034
		53.487	186.932	293	1.56741	1.47291
		108.985
		54.247	163.232	225	1.37841
	8	134.243
		90.903	225.146	299	1.32803	1.34086
		160.242
		107.174	267.416	362	1.3537
	9	121.161
		123.931	245.092	394	1.60756	1.57439
		113.241
		115.799	229.04	353	1.54122
	10	134.099
		45.234	179.333	160	0.892195	0.957034
		196.043
		42.734	238.777	244	1.02187
	11	92.976
		88.189	181.165	224	1.23644	1.18427
		86.183
		64.865	151.048	171	1.13209
	14	102.768
		79.263	182.031	185	1.01631	1.00499
		87.359
		81.712	169.071	168	0.993665
	15	103.373
		86.825	190.198	258	1.35648	1.2432
		87.671
		87.563	175.234	198	1.12992
	16	167.787
		87.658	255.445	254	0.994343	0.86727
		122.522
		78.776	201.298	149	0.740196
	17	173.217
		57.482	230.699	332	1.4391	1.38672
		83.974
		79.404	163.378	218	1.33433
	DMSO Prr7sh
	1	175.323
		99.822	275.145	251	0.912246	0.991804
		170.807
		129.745	300.552	322	1.07136
	2	74.988
		87.238	162.226	129	0.795187	0.697401
		78.781
		91.328	170.109	102	0.599616
	3	136.508
		59.245	195.753	142	0.725404	0.724208
		82.641
		160.785	243.426	176	0.723012
	4	146.884
		94.524	241.408	208	0.861612	0.879415
		140.633
		103.455	244.088	219	0.897217
	5	114.898
		50.195	165.093	145	0.878293	0.936065
		89.939
		80.109	170.048	169	0.993837
	6	102.067
		54.235	156.302	123	0.786938	0.860051
		135.718
		91.466	227.184	212	0.933164
	7	106.424
		57.364	163.788	123	0.750971	0.699236
		71.131
		57.054	128.185	83	0.647502
	8	188.513
		67.697	256.21	145	0.565942	0.591172
		148.513
		124.036	272.549	168	0.616403
	9	122.045
		93.374	215.419	111	0.515275	0.572605
		85.187
		78.322	163.509	103	0.629935
	10	173.995
		69.719	243.714	177	0.726261	0.739022
		144.196
		96.565	240.761	181	0.751783
	11	99.515
		110.855	210.37	126	0.598945	0.61174
		74.717
		77.396	152.113	95	0.624536
	Ros Ctrsh
	1	142.501
		43.736	186.237	201	1.07927	1.11658
		103.537
		51.591	155.128	179	1.15389
	2	144.687
		124.798	269.485	328	1.21714	1.09701
		137.092
		116.776	253.868	248	0.976886
	3	78.286
		131.504	209.79	234	1.1154	1.10043
		142.858
		107.726	250.584	272	1.08546
	4	113.831
		113.392	227.223	286	1.25868	1.19057
		90.379
		109.181	199.56	224	1.12247
	5	100.731
		93.635	194.366	222	1.14218	1.14734
		97.628
		140.113	237.741	274	1.15251
	6	106.118
		55.44	161.558	217	1.34317	1.30315
		146.927
		109.579	256.506	324	1.26313
	7	90.429
		65.153	155.582	210	1.34977	1.40061
		87.096
		57.587	144.683	210	1.45145
	8	87.274
		67.55	154.824	196	1.26595	1.1614
		146.654
		108.822	255.476	270	1.05685
	9	104.935
		68.589	173.524	210	1.21021	1.01168
		111.566
		64.292	175.858	143	0.813156
	10	110.586
		62.533	173.119	98	0.566085	0.664612
		100.89
		104.839	205.729	157	0.76314
	11	103.482
		109.937	213.419	234	1.09643	1.12653
		124.717
		100.076	224.793	260	1.15662
	Ros Prr7sh
	1	68.231
		80.448	148.679	90	0.605331	0.721928
		65.068
		87.581	152.649	128	0.838525
	2	157.725
		64.742	222.467	155	0.696733	0.857294
		90.972
		59.344	150.316	153	1.01786
	3	143.976
		121.263	265.239	255	0.961397	0.901055
		93.575
		87.224	180.799	152	0.840713
	4	107.168
		151.584	258.752	217	0.838641	0.877809
		134.365
		81.562	215.927	198	0.916977
	5	94.638
		50.235	144.873	140	0.966364	1.05058
		98.397
		110.451	208.848	237	1.1348
	6	98.797
		102.584	201.381	233	1.15701	1.19399
		116.413
		80.991	197.404	243	1.23098
	7	83.479
		83.061	166.54	92	0.55242	0.521923
		93.287
		140.726	234.013	115	0.491426
	8	90.407
		87.305	177.712	118	0.663996	0.610925
		96.922
		105.64	202.562	113	0.557854
	9	116.662
		125.978	242.64	192	0.791296	0.855744
		111.254
		70.23	181.484	167	0.920191
	10	148.279
		110.586	258.865	227	0.876905	0.958456
		79.405
		43.671	123.076	128	1.04001
	11	101.069
		112.047	213.116	243	1.14022	1.23975
		122.252
		122.656	244.908	328	1.33928
	12	113.434
		68.748	182.182	243	1.33383	1.10696
		89.373
		106.064	195.437	172	0.880079
	Rep3
	DMSO Ctrsh								DMSO Ctrsh	DMSO Prr7sh	Ros Ctrsh	Ros Prr7sh
	3	119.02							1.09205	0.893982	1.14502	1.19641
		115.733	234.753	276	1.1757	1.09205			1.03805	0.785227	1.41933	0.852889
		110.859							1.13527	0.57817	0.870416	1.04458
		102.352	213.211	215	1.00839				1.13187	1.07357	1.07313	1.03057
	4	94.725							1.33131	0.978855	1.16347	1.00044
		84.697	179.422	184	1.02552	1.03805			1.45729	0.940231	0.820657	1.43364
		117.513							1.37009	0.754846	0.744266	0.973215
		85.233	202.746	213	1.05058				1.06364	0.975431	0.86738	1.09908
	8	124.295									1.11647
		150.6	274.895	301	1.09496	1.13527			1.20244	0.872539	1.02446	1.07885
		62.838
		95.382	158.22	186	1.17558
	10	91.417
		72.729	164.146	168	1.02348	1.13187
		100.743
		80.67	181.413	225	1.24026
	12	73.584
		73.88	147.464	209	1.4173	1.33131
		117.701
		86.263	203.964	254	1.24532
	13	109.689
		101.811	211.5	347	1.64066	1.45729
		102.842
		113.029	215.871	275	1.27391
	16	97.663
		67.441	165.104	211	1.27798	1.37009
		101.55
		104.989	206.539	302	1.46219
	18	97.393
		65.952	163.345	183	1.12033	1.06364
		111.288
		102.229	213.517	215	1.00695
	DMSO Prr7sh
	6	106.592
		109.695	216.287	179	0.827604	0.893982
		111.813
		156.836	268.649	258	0.960361
	7	111.677
		131.834	243.511	200	0.821318	0.785227
		83.263
		83.596	166.859	125	0.749135
	9	84.856
		124.793	209.649	147	0.701172	0.57817
		92.851
		157.606	250.457	114	0.455168
	11	88.569
		68.104	156.673	172	1.09783	1.07357
		70.739
		52.199	122.938	129	1.04931
	12	94.336
		87.437	181.773	177	0.973742	0.978855
		95.27
		116.119	211.389	208	0.983968
	14	104.776
		68.582	173.358	156	0.899872	0.940231
		91.112
		91.431	182.543	179	0.980591
	16	107.981
		80.832	188.813	123	0.651438	0.754846
		96.873
		67.414	164.287	141	0.858254
	17	122.737
		106.938	229.675	184	0.801132	0.975431
		69.636
		73.876	143.512	165	1.14973
	Ros Ctrsh
	1	165.732
		126.542	292.274	310	1.06065	1.14502
		49.637
		54.479	104.116	128	1.2294
	2	85.541
		78.788	164.329	239	1.4544	1.41933
		100.739
		85.643	186.382	258	1.38425
	3	108.16
		90.421	198.581	204	1.02729	0.870416
		100.833
		110.787	211.62	151	0.713543
	4	96.535
		107.404	203.939	228	1.11798	1.07313
		70.706
		78.085	148.791	153	1.02829
	5	82.019
		74.339	156.358	189	1.20876	1.16347
		71.73
		58.84	130.57	146	1.11817
	6	94.062
		52.36	146.422	110	0.751253	0.820657
		77.061
		76.861	153.922	137	0.890061
	7	88.719
		123.301	212.02	138	0.650882	0.744266
		72.821
		89.538	162.359	136	0.83765
	8	119.891
		99.387	219.278	174	0.793513	0.86738
		121.486
		118.621	240.107	226	0.941247
	9	82.06
		63.721	145.781	168	1.15241	1.11647
		80.961
		84.7	165.661	179	1.08052
	Ros Prr7sh
	1	98.781
		110.378	209.159	260	1.24307	1.19641
		103.18
		92.516	195.696	225	1.14974
	2	133.305
		101.073	234.378	209	0.891722	0.852889
		138.383
		93.788	232.171	189	0.814055
	3	105.584
		102.409	207.993	215	1.03369	1.04458
		91.724
		21.021	112.745	119	1.05548
	4	115.902
		73.043	188.945	211	1.11673	1.03057
		75.392
		77.084	152.476	144	0.944411
	5	140.269
		124.556	264.825	252	0.951572	1.00044
		104.405
		58.56	162.965	171	1.04931
	6	89.217
		129.342	218.559	335	1.53277	1.43364
		151.317
		161.905	313.222	418	1.33452
	7	111.832
		77.547	189.379	210	1.10889	0.973215
		120.759
		69.082	189.841	159	0.837543
	8	109.516
		116.367	225.883	244	1.08021	1.09908
		90.8
		112.251	203.051	227	1.11795
	COMPILED
		Ctrsh DMSO	Ctrsh Ros	Prr7sh DMSO	Prr7sh Ros			Prr7sh/Ctrsh	DMSO	Ros
	Rep1	1.09971	1.069	0.704708	0.963781			Rep1	0.640811	0.901575
	Rep2	1.24813	1.11999	0.754793	0.908034			Rep2	0.604737	0.81075
	Rep3	1.20244	1.02446	0.872539	1.07885			Rep3	0.725638	1.05309

## Sheet: 5E
	Ctr shRNA				Prr7 shRNA
	3533.01	3482	3447.29		3016.73	3125.92	2883.61
	3032.33	2647.95	3334.18		3050.11	3046.07	3384.65
	Rep1 --15-06-22 fix
	Ctrsh CREBm	3951.48	3975.72	4066.81	2988.89	3357.41	3253.2	3437.32	3403.47	3238.42	3657.33	3533.01
	Prr7sh CREBm	3483.65	3008.89	3347.89	2894.54	2826.42	3002.6	2707.71	2778.13	3132.5	2985.02	3016.73
	Ctrsh DN	3476.96	2853.82	2896.85	2995.03	2846.83	2911.16	3005.12	2751.55	2867.93	3718.06	3032.33
	Prr7sh DN	3532.09	2775.68	2604.23	3391.55	3086.35	3529.28	2924.07	3136.47	2578.56	2942.85	3050.11
	Rep2 --23-06-22
	Ctrsh Crebm	3434.28	3171.29	3389.81	3177	3083.62	3474.28	5485.03	3006.09	3175.04	3423.58	3482
	Prr7rsh Crebm	2882.67	3320.85	2875.23	3194.67	3717.2	3405.22	2502.45	2859.85	2907.31	3593.73	3125.92
	Ctrrsh CdkDN	2783.9	2752.92	2764.22	2290.43	2820.24	2562.37	2835.69	2592.68	2183.23	2893.86	2647.95
	Prr7rsh CdkDN	3038.41	2898.93	3136.43	3186.28	2633.13	3451.19	2512.59	3261.48	2862.82	3479.5	3046.07
	Rep3 --29-06-22
	Ctrsh Crebm	3005.69	3568.86	2888.22	3803.1	3236.45	3940.47	3041.16	2152.28	4432.64	4404.03	3447.29
	Prr7rsh Crebm	2352.07	2439.99	2470.79	2502.8	3187.5	2507.25	3057.23	3740.02	3694.88		2883.61
	Ctrrsh CdkDN	4454.8	3353.45	3377.37	2450.72	2797.83	2640.31	3075.48	3426.02	4431.62		3334.18
	Prr7rsh CdkDN	2367.44	3015.52	4322.5	2585.4	3371.93	2862.43	3974.41	3901.48	4065.52	3379.92	3384.65

## Sheet: 5F
	Ctr shRNA			Prr7 shRNA
Control	1.00196	0.867983	1.02348	0.676917	0.705953	0.888323
CDK-DN	0.972191	0.995849	0.923897	0.782989	0.873882	0.878087
	Rep1
	Ctrsh_CREBm
		Length	Sum	Spine number	Spine number/um		Average by rep				Ctrsh_CREBm	Prr7sh-CREBm	Ctrsh-DN	Prr7sh-DN
	1	101.613	162.949	182	1.11691		1.03418				1.03418	0.808563	1.17019	0.84944
		61.336									0.92943	0.580312	0.833128	1.0004
		75.782	147.144	140	0.951449						1.19702	0.589189	0.888703	0.821725
		71.362									0.939788	0.510438	0.978492	0.719945
	2	138.155	287.029	224	0.780409		0.92943				0.951246	0.607906	0.990972	0.83272
		148.874									1.10478	0.536698	0.953557	0.909756
		128.567	199.36	215	1.07845						1.09484	0.748767	0.997881	0.781203
		70.793									0.914799	0.610015	0.787276	0.669915
	3	67.684	134.899	160	1.18607		1.19702				1.0117	0.990657	1.21869	0.673437
		67.215									0.841785	0.786621	0.903027	0.57135
		114.011	205.304	248	1.20796						1.00196	0.676917	0.972191	0.782989
		91.293
	4	75.074	146.636	148	1.0093		0.939788
		71.562
		155.894	251.645	219	0.870274
		95.751
	5	110.344	177.941	160	0.899174		0.951246
		67.597
		66.345	162.461	163	1.00332
		96.116
	6	79.128	142.558	154	1.08026		1.10478
		63.43
		82.155	153.193	173	1.12929
		71.038
	7	111.596	187.67	200	1.0657		1.09484
		76.074
		85.284	188.615	212	1.12398
		103.331
	8	74.734	145.802	118	0.809317		0.914799
		71.068
		117.751	208.766	213	1.02028
		91.015
	9	130.101	247.052	262	1.06051		1.0117
		116.951
		98.866	140.202	135	0.962896
		41.336
	10	86.915	154.828	125	0.807348		0.841785
		67.913
		110.681	217.981	191	0.876223
		107.3
	Ctrsh-DN
	1	96.924	211.749	268	1.26565		1.17019
		114.825
		106.093	149.806	161	1.07472
		43.713
	2	134.327	168.146	166	0.987237		0.833128
		33.819
		90.861	179.671	122	0.679019
		88.81
	3	157.456	277.271	253	0.912465		0.888703
		119.815
		77.547	139.894	121	0.864941
		62.347
	4	92.421	195.22	218	1.11669		0.978492
		102.799
		126.148	183.269	154	0.840295
		57.121
	5	140.761	212.022	211	0.99518		0.990972
		71.261
		146.439	288.823	285	0.986764
		142.384
	6	120.369	212.883	219	1.02873		0.953557
		92.514
		104.216	191.261	168	0.878381
		87.045
	7	119.133	254.838	264	1.03595		0.997881
		135.705
		142.698	268.803	258	0.959811
		126.105
	8	99.66	174.631	144	0.824596		0.787276
		74.971
		123.633	242.681	182	0.749956
		119.048
	9	66.548	159.656	172	1.07732		1.21869
		93.108
		105.304	177.934	242	1.36005
		72.63
	10	111.939	208.42	204	0.978793		0.903027
		96.481
		118.479	183.739	152	0.82726
		65.26
	Prr7sh-CREBm
	1	65.338	134.427	96	0.714142		0.808563
		69.089
		87.149	181.62	164	0.902984
		94.471
	2	116.058	220.566	135	0.612062		0.580312
		104.508
		126.135	233.337	128	0.548563
		107.202
	3	86.56	193.412	107	0.553223		0.589189
		106.852
		118.447	182.355	114	0.625154
		63.908
	4	75.12	364.393	186	0.510438		0.510438
		62.38
		102.175
		124.718
	5	100.548	166.451	103	0.618801		0.607906
		65.903
		72.581	160.801	96	0.597011
		88.22
	6	118.798	200.426	105	0.523884		0.536698
		81.628
		76.804	171.061	94	0.549512
		94.257
	7	115.839	205.04	149	0.726687		0.748767
		89.201
		81.349	221.834	171	0.770847
		140.485
	8	117.121	216.101	125	0.578433		0.610015
		98.98
		83.551	191.709	123	0.641597
		108.158
	9	121.128	204.516	200	0.977919		0.990657
		83.388
		54.068	129.56	130	1.0034
		75.492
	10	98.399	190.735	140	0.734003		0.786621
		92.336
		65.47	128.688	108	0.839239
		63.218
	Prr7sh-DN
	1	77.777	134.577	118	0.876821		0.84944
		56.8
		88.398	156.923	129	0.822059
		68.525
	2	111.833	206.595	209	1.01164		1.0004
		94.762
		98.767	165.799	164	0.98915
		67.032
	3	157.875	249.672	187	0.748983		0.821725
		91.797
		123.078	213.535	191	0.894467
		90.457
	4	92.938	216.847	147	0.677897		0.719945
		123.909
		122.8	249.346	190	0.761993
		126.546
	5	128.595	233.874	203	0.867989		0.83272
		105.279
		169.96	298.451	238	0.797451
		128.491
	6	96.769	193.691	185	0.95513		0.909756
		96.922
		117.806	210.555	182	0.864382
		92.749
	7	97.812	206.175	148	0.717837		0.781203
		108.363
		135.302	290.089	245	0.844568
		154.787
	8	113.329	217.975	135	0.619337		0.669915
		104.646
		76.046	222.07	160	0.720494
		146.024
	9	103.464	180.45	119	0.659462		0.673437
		76.986
		114.463	178.932	123	0.687412
		64.469
	10	104.31	203.185	105	0.51677		0.57135
		98.875
		111.771	194.91	122	0.62593
		83.139
	Rep2
	Ctrsh CDKDN
		Dendrite length	Sum	Spine number	Spine/um	Average							Ctrsh CREBm	Prr7sh CREBm	Ctrsh CDKDN	Prr7sh CDKDN
	1	118.469	250.673	273	1.08907	1.04428							0.739709	0.843434	1.04428	1.03723
		132.204											0.773387	0.794224	1.02407	0.848203
		111.913	215.108	215	0.999498								0.897629	0.944071	0.861859	0.912224
		103.195											0.788215	0.878685	0.919688	1.04061
	2	121.7	258.253	267	1.03387	1.02407							0.843778	0.599403	0.84464	0.947249
		136.553											0.92883	0.396386	1.10669	0.777486
		136.434	229.722	233	1.01427								0.86871	0.66731	0.996764	0.866871
		93.288											0.902111	0.857658	1.18555	0.863112
	3	102.273	176.937	152	0.859063	0.861859							0.905963	0.395199	0.887768	0.587772
		74.664											1.0315	0.683162	1.08719	0.858054
		136.454	209.332	181	0.864655								0.867983	0.705953	0.995849	0.873882
		72.878
	4	77.591	140.317	125	0.89084	0.919688
		62.726
		87.937	147.596	140	0.948535
		59.659
	5	94.264	162.731	142	0.872606	0.84464
		68.467
		55.243	133.468	109	0.816675
		78.225
	6	90.875	195.201	206	1.05532	1.10669
		104.326
		122.891	259.054	300	1.15806
		136.163
	7	164.52	226.15	239	1.05682	0.996764
		61.63
		146.364	249.811	234	0.936708
		103.447
	8	135.843	205.911	239	1.1607	1.18555
		70.068
		120.838	245.374	297	1.2104
		124.536
	9	96.783	175.759	145	0.824993	0.887768
		78.976
		94.965	168.325	160	0.950542
		73.36
	10	108.654	203.471	243	1.19427	1.08719
		94.817
		104.838	231.61	227	0.980096
		126.772
	Ctrsh CREBm
	1	144.353	200.217	157	0.784149	0.739709
		55.864
		79.911	148.144	103	0.695269
		68.233
	2	107.854	168.607	126	0.7473	0.773387
		60.753
		67.191	133.838	107	0.799474
		66.647
	3	133.867	222.168	206	0.927226	0.897629
		88.301
		58.532	142.852	124	0.868031
		84.32
	4	93.087	198.765	168	0.845219	0.788215
		105.678
		131.657	188.728	138	0.731211
		57.071
	5	114.991	212.294	164	0.772514	0.843778
		97.303
		109.474	183.598	168	0.915043
		74.124
	6	72.452	133.531	126	0.943601	0.92883
		61.079
		123.436	202.394	185	0.914059
		78.958
	7	81.365	124.955	110	0.880317	0.86871
		43.59
		92.885	191.342	164	0.857104
		98.457
	8	184.419	273.937	245	0.894366	0.902111
		89.518
		96.824	192.338	175	0.909857
		95.514
	9	89.944	138.054	124	0.898199	0.905963
		48.11
		79.455	177.296	162	0.913726
		97.841
	10	113.1	239.978	226	0.941753	1.0315
		126.878
		110.194	221.184	248	1.12124
		110.99
	Prr7sh CDKDN
	1	146.566	276.639	299	1.08083	1.03723
		130.073
		151.3	251.601	250	0.993637
		100.301
	2	68.747	183.685	163	0.887389	0.848203
		114.938
		109.049	217.548	176	0.809017
		108.499
	3	108.839	210.426	201	0.955205	0.912224
		101.587
		90.321	186.369	162	0.869243
		96.048
	4	62.109	171.485	158	0.921363	1.04061
		109.376
		57.44	131.912	153	1.15986
		74.472
	5	115.272	196.529	173	0.880277	0.947249
		81.257
		110.99	221.845	225	1.01422
		110.855
	6	105.041	217.307	194	0.892746	0.777486
		112.266
		88.256	173.657	115	0.662225
		85.401
	7	104.5	182.242	107	0.587131	0.866871
		77.742
		51	96.807	111	1.14661
		45.807
	8	93.943	127.924	100	0.781714	0.863112
		33.981
		87.21	156.695	148	0.94451
		69.485
	9	71.653	129.556	79	0.609775	0.587772
		57.903
		65.798	146.703	83	0.565769
		80.905
	10	87.376	136.007	114	0.838192	0.858054
		48.631
		95.863	183.389	161	0.877915
		87.526
	Prr7sh CREBm
	1	73.371	149.875	129	0.860717	0.843434
		76.504
		89.646	200.932	166	0.82615
		111.286
	2	130.163	248.965	195	0.783243	0.794224
		118.802
		113.529	198.707	160	0.805206
		85.178
	3	73.346	154.907	146	0.942501	0.944071
		81.561
		81.749	192.462	182	0.945641
		110.713
	4	154.96	211.922	189	0.891838	0.878685
		56.962
		86.875	164.061	142	0.865532
		77.186
	5	107.224	181.842	122	0.670912	0.599403
		74.618
		101.213	189.432	100	0.527894
		88.219
	6	126.494	224.574	108	0.480911	0.396386
		98.08
		89.131	182.773	57	0.311862
		93.642
	7	119.901	247.597	164	0.662367	0.66731
		127.696
		117.416	182.967	123	0.672252
		65.551
	8	118.738	197.31	177	0.897066	0.857658
		78.572
		139.596	232.203	190	0.81825
		92.607
	9	79.814	228.635	84	0.367398	0.395199
		148.821
		44.796	113.475	48	0.423001
		68.679
	10	129.99	250.396	163	0.650969	0.683162
		120.406
		53.11	164.953	118	0.715355
		111.843
	Rep3
		Dendrite length	Sum	Spine number	Spine/um	Average
	Ctrsh CREBm									Ctrsh CREBm	Prr7sh CREBm	Ctrsh CDKDN	Prr7sh CDKDN
	1	134.195	209.482	219	1.04544	1.03643				1.03643	1.1423	0.995282	0.881444
		75.287								1.04394	0.67746	0.819335	0.836352
		62.931	125.557	129	1.02742					0.986077	0.942221	0.744566	0.814992
		62.626								1.1717	0.948023	1.15441	0.802677
	2	92.163	183.618	191	1.0402	1.04394				0.894749	0.965333	0.906681	1.10582
		91.455								1.1225	0.782962	0.901352	1.06547
		97.639	191.854	201	1.04767					1.17789	0.88182	1.04971	1.0324
		94.215								0.842853	0.698726	1.1641	0.737522
	3	165.897	293.851	323	1.0992	0.986077				0.953789	0.898818	0.914343	0.641575
		127.954								1.0049	0.945571	0.589188	0.862619
		99.797	301.275	263	0.872957					1.02348	0.888323	0.923897	0.878087
		201.478
	4	123.013	265.034	316	1.1923	1.1717
		142.021
		58.105	90.349	104	1.15109
		32.244
	5	111.269	201.097	172	0.855309	0.894749
		89.828
		65.811	162.708	152	0.934189
		96.897
	6	124.326	229.045	280	1.22247	1.1225
		104.719
		90.345	190.703	195	1.02253
		100.358
	7	68.377	152.292	186	1.22134	1.17789
		83.915
		128.843	195.691	222	1.13444
		66.848
	8	137.92	282.804	271	0.958261	0.842853
		144.884
		58.742	152.589	111	0.727444
		93.847
	9	97.023	186.23	184	0.988026	0.953789
		89.207
		124.444	221.847	204	0.919553
		97.403
	10	110.229	272.754	268	0.98257	1.0049
		162.525
		96.653	249.216	256	1.02722
		152.563
	Prr7sh CREBm
	1	113.862	167.626	197	1.17524	1.1423
		53.764
		90.65	206.424	229	1.10937
		115.774
	2	92.322	165.844	133	0.801958	0.67746
		73.522
		96.217	169.994	94	0.552961
		73.777
	3	105.817	162.474	154	0.947844	0.942221
		56.657
		73.06	149.477	140	0.936599
		76.417
	4	80.383	145.447	142	0.976301	0.948023
		65.064
		93.907	172.874	159	0.919745
		78.967
	5	157.676	231.168	216	0.934385	0.965333
		73.492
		87.555	195.728	195	0.996281
		108.173
	6	136.842	233.587	177	0.757748	0.782962
		96.745
		124.04	199.214	161	0.808176
		75.174
	7	108.612	177.043	159	0.898087	0.88182
		68.431
		50.951	132.863	115	0.865553
		81.912
	8	131.315	250.974	170	0.677361	0.698726
		119.659
		198.06	247.191	178	0.720091
		49.131
	9	135.202	268.82	232	0.863031	0.898818
		133.618
		63.473	146.586	137	0.934605
		83.113
	10	152.138	243.117	237	0.974839	0.945571
		90.979
		145.769	190.985	175	0.916302
		45.216
	Ctrsh CDKDN
	1	189.627	277.565	270	0.972745	0.995282
		87.938
		138.209	223.026	227	1.01782
		84.817
	2	153.496	302.407	249	0.823394	0.819335
		148.911
		151.118	231.823	189	0.815277
		80.705
	3	77.852	177.418	137	0.772188	0.744566
		99.566
		81.098	198.063	142	0.716944
		116.965
	4	117.053	201.803	259	1.28343	1.15441
		84.75
		96.815	162.866	167	1.02538
		66.051
	5	105.862	200.171	172	0.859265	0.906681
		94.309
		125.212	215.911	206	0.954097
		90.699
	6	84.568	143.717	137	0.953262	0.901352
		59.149
		72.005	135.383	115	0.849442
		63.378
	7	69.438	162.355	194	1.19491	1.04971
		92.917
		64.39	196.792	178	0.904508
		132.402
	8	112.524	186.908	224	1.19845	1.1641
		74.384
		89.025	223.943	253	1.12975
		134.918
	9	203.973	254.69	236	0.926617	0.914343
		50.717
		68.335	179.587	162	0.90207
		111.252
	10	64.932	147.476	94	0.637392	0.589188
		82.544
		114.941	229.212	124	0.540984
		114.271
	Prr7sh CDKDN
	1	146.858	231.864	192	0.828072	0.881444
		85.006
		126.79	197.9	185	0.934816
		71.11
	2	134.805	181.916	179	0.983971	0.836352
		47.111
		123.979	201.82	139	0.688733
		77.841
	3	85.081	162.001	127	0.783946	0.814992
		76.92
		91.957	177.297	150	0.846038
		85.34
	4	157.451	237.282	212	0.893452	0.802677
		79.831
		135.506	202.275	144	0.711902
		66.769
	5	60.777	156.263	191	1.2223	1.10582
		95.486
		105.082	156.669	155	0.989347
		51.587
	6	94.94	94.94	122	1.28502	1.06547
		117.032	117.032	99	0.845922
	7	98.886	206.743	214	1.0351	1.0324
		107.857
		116.083	173.838	179	1.02969
		57.755
	8	121.365	185.385	144	0.776762	0.737522
		64.02
		80.037	153.233	107	0.698283
		73.196
	9	69.475	210.686	146	0.692974	0.641575
		141.211
		75.208	152.497	90	0.590176
		77.289
	10	120.162	224.076	196	0.874703	0.862619
		103.914
		113.439	191.644	163	0.850535
		78.205
	Compiled
	Ctrsh CREBm	Prr7sh CREBm	Ctrsh CDKDN	Prr7sh CDKDN
	1.00196	0.676917	0.972191	0.782989
	0.867983	0.705953	0.995849	0.873882
	1.02348	0.888323	0.923897	0.878087
