# Supplementary material for: miR-329– and miR-495–mediated Prr7 down-regulation is required for homeostatic synaptic depression in rat hippocampal neurons
Source: Life Sci Alliance. 2022 Sep 23;5(12):e202201520. doi: 10.26508/lsa.202201520 (PMC9510147; doi:10.26508/lsa.202201520)
Supplement: Supplementary file 11 [file LSA-2022-01520_SdataF6.1.xlsx]

## Sheet: 6A
		Ctr shRNA			Prr7 shRNA
	H2O	0.536162	0.513862	0.629229	0.340003	0.32232	0.42504
	Leupeptin	0.354285	0.555044	0.412469	0.51343	0.652818	0.57534
		Rep1			SPAR/Tubulin
	Tubulin	H2O Ctrsh	33370.9		0.536162
		H2O Prr7sh	25551.9		0.340003
		Leupeptin Ctrsh	31708.2		0.354285
		Leupeptin Prr7sh	35206.7		0.51343
	SPAR	H2O Ctrsh	17892.2
		H2O Prr7sh	8687.72
		Leupeptin Ctrsh	11233.7
		Leupeptin Prr7sh	18076.2
		Rep2 and 3
	Tubulin	H2O Ctrsh	23658.9		0.513862
		H2O Prr7sh	13247.4		0.32232
		Leupeptin Ctrsh	17902.9		0.555044
		Leupeptin Prr7sh	19007.4		0.652818
		H2O Ctrsh	25084.2		0.629229
		H2O Prr7sh	14918.5		0.42504
		Leupeptin Ctrsh	17743.7		0.412469
		Leupeptin Prr7sh	22547.5		0.57534
	SPAR	H2O Ctrsh	12157.4
		H2O Prr7sh	4269.9
		Leupeptin Ctrsh	9936.89
		Leupeptin Prr7sh	12408.4
		H2O Ctrsh	15783.7
		H2O Prr7sh	6340.94
		Leupeptin Ctrsh	7318.72
		Leupeptin Prr7sh	12972.5

## Sheet: 6B
	Ctr shRNA			Prr7 shRNA
H2O	0.450961	0.532588	0.731025	0.23339	0.238616	0.112814
Leupeptin	0.471965	0.793549	0.425422	0.534913	0.650141	0.357716
	Rep1
	GluA1				GluA1/Tubulin	Normalized
	H2O Ctrsh	6216.52		H2O Ctrsh	0.450961	1
	H2O Prr7sh	3351.05		H2O Prr7sh	0.23339	0.51754
	Leupeptin Ctrsh	8055.59		Leupeptin Ctrsh	0.471965	1.04658
	Leupeptin Prr7sh	10174.5		Leupeptin Prr7sh	0.534913	1.18616
	Tubulin
	H2O PTM	13785
	H2O Prr7sh	14358.2
	Leupeptin PTM	17068.2
	Leupeptin Prr7sh	19020.9
	Rep3
	GluA1	H2O PTM	9382	Tubulin	H2O PTM	12834		0.731025	1
		H2O Prr7sh	1043.77		H2O Prr7sh	9252.15		0.112814	0.154323
		Leupeptin PTM	4919.15		Leupeptin PTM	11563		0.425422	0.581953
		Leupeptin Prr7sh	4473.35		Leupeptin Prr7sh	12505.3		0.357716	0.489335
	Rep2 redo with higher protein conc 11.3							GluA1/Tubulin
	GluA1	H2O PTM	3712.69	Tubulin	H2O PTM	7750.39		0.479033	1
		H2O Prr7sh	2513.62		H2O Prr7sh	11569.8		0.217256	0.453531
		Leupeptin PTM	7656.59		Leupeptin PTM	11687.3		0.655121	1.36759
		Leupeptin Prr7sh	9514.39		Leupeptin Prr7sh	15137.7		0.628522	1.31206
